# Supplementary material for: Comparative Efficacy of Different Protein Supplements on Muscle Mass, Strength, and Physical Indices of Sarcopenia among Community-Dwelling, Hospitalized or Institutionalized Older Adults Undergoing Resistance Training: A Network Meta-Analysis of Randomized Controlled Trials
Source: Nutrients. 2024 Mar 25;16(7):941. doi: 10.3390/nu16070941 (PMC11013298; doi:10.3390/nu16070941)
Supplement: Supplementary file 1 [file nutrients-16-00941-s001.zip]

Archive with 2 entries (2 files):
- Supplementary figures S1-16.pdf
- Supplementary tables S1-18.pdf
